# Supplementary material for: Comparison of Multivariate ANOVA-Based Approaches for the Determination of Relevant Variables in Experimentally Designed Metabolomic Studies
Source: Molecules. 2022 May 20;27(10):3304. doi: 10.3390/molecules27103304 (PMC9147242; doi:10.3390/molecules27103304)
Supplement: Supplementary file 1 [file molecules-27-03304-s001.zip]

Archive with 2 entries (2 files):
- SuppMaterialA_rev.pdf
- SuppMaterialB_rev.xlsx
